# Supplementary material for: Identification of VEGF Signaling Inhibition-Induced Glomerular Injury in Rats through Site-Specific Urinary Biomarkers
Source: Int J Mol Sci. 2021 Nov 23;22(23):12629. doi: 10.3390/ijms222312629 (PMC8657489; doi:10.3390/ijms222312629)
Supplement: Supplementary file 1 [file ijms-22-12629-s001.zip]

Archive with 1 entries (1 files):
- ijms-1415019-supplementary.xls
