# Supplementary material for: Identification of VEGF Signaling Inhibition-Induced Glomerular Injury in Rats through Site-Specific Urinary Biomarkers
Source: Int J Mol Sci. 2021 Nov 23;22(23):12629. doi: 10.3390/ijms222312629 (PMC8657489; doi:10.3390/ijms222312629)
Supplement: Supplementary file 1 [file ijms-22-12629-s001.zip › ijms-1415019-supplementary.xls]

## Sheet: Table S1_urinary chemistry
Dosage (mg/kg)	Day	Animal Number	Amount collected (ml)	uCr (mg/dL)	uTP/Cr (mg/mg)	uUrea/Cr (mg/mg)
0	-1	1001	9	54.7	1.05119	24.5338
0	-1	1003	3	105.8	2.17864	16.0019
0	-1	1005	5	73.6	1.23234	19.2799
1	-1	2001	2.5	115	1.87565	20.5478
1	-1	2003	5	73.5	1.19184	24.4218
1	-1	2005	4.8	73.9	1.94046	19.1475
3	-1	3001	7.5	72.3	2.51314	23.2365
3	-1	3003	5	56.3	1.63943	22.3979
3	-1	3005	7.4	64.3	1.45879	24.6345
10	-1	4001	5	72.5	1.41655	23.4345
10	-1	4003	4.7	72.5	1.41655	23.4345
10	-1	4005	7.5	51.8	1.09266	19.8069
0	3	1001	7	83.1	1.61974	22.1179
0	3	1003	4.5	109.8	2.17668	20.7013
0	3	1005	6	87.8	1.21526	25.6036
1	3	2001	2.5	126.7	1.67088	19.9448
1	3	2003	5.5	83.1	1.38869	22.9844
1	3	2005	8	58.4	2.26199	25.4795
3	3	3001	6.5	73.4	2.33243	21.0627
3	3	3003	8	55.4	2.3574	25.2527
3	3	3005	6.5	92.1	2.3279	24.962
10	3	4001	19.5	30.8	2.17532	23.6039
10	3	4003	8	70.4	4.52273	18.6506
10	3	4005	16.5	35.8	3.23464	23.0168
0	6	1003	7	91.7	1.759	26.7394
0	6	1001	5	131.6	2.10486	21.2766
0	6	1005	7.5	96.7	1.24405	24.2709
1	6	2001	5	126.9	1.8684	23.6879
1	6	2003	4	147	1.57551	23.1088
1	6	2005	3.5	106	2.2066	20.3019
3	6	3001	7.5	101.9	2.48675	21.2954
3	6	3003	7.5	77.7	2.16602	23.2175
3	6	3005	9.5	73.4	2.49183	25.1362
10	6	4001	7.5	51.3	1.88499	40.4678
10	6	4003	15	36.1	4.35457	21.8837
10	6	4005	19	29.6	1.50676	19.7973

## Sheet: Table S2_Urinalysis
Dosage (mg/kg)	Day	Animal Number	Amount collected (ml)	Clarity	Color	pH	Sp. Gravity	Bilirubin	Blood	Glucose	Protein	Ketone (mg/dL)	Urobilinogen (EU/dL)
0	-1	1001	9	CLEAR	YELLOW	6.5	1.02	NEG	SM	NEG	NEG	TR	0.2
0	-1	1003	3	CLEAR	YELLOW	5.5	NA	NEG	SM	NEG	TR	TR	1
0	-1	1005	5	CLEAR	YELLOW	6.5	1.025	NEG	NEG	NEG	NEG	15	1
1	-1	2001	2.5	CLEAR	YELLOW	6	1.025	SM	NEG	TR	30	15	1
1	-1	2003	5	CLEAR	YELLOW	5.5	1.025	NEG	NEG	NEG	TR	15	0.2
1	-1	2005	4.8	CLEAR	YELLOW	5.5	1.025	SM	TR	NEG	NEG	15	0.2
3	-1	3001	7.5	CLEAR	YELLOW	6	1.025	NEG	SM	NEG	TR	15	0.2
3	-1	3003	5	CLEAR	YELLOW	7	1.02	NEG	NEG	NEG	NEG	NEG	0.2
3	-1	3005	7.4	CLEAR	YELLOW	7	1.02	NEG	NEG	NEG	NEG	TR	0.2
10	-1	4001	5	CLEAR	YELLOW	5.5	NA	NEG	TR	NEG	TR	15	0.2
10	-1	4003	4.7	CLEAR	YELLOW	5.5	NA	NEG	NEG	NEG	30	15	1
10	-1	4005	7.5	CLEAR	YELLOW	6	1.02	NEG	NEG	NEG	NEG	15	0.2
0	3	1001	7	HAZY	YELLOW	6	1.025	NEG	LG	NEG	TR	NEG	0.2
0	3	1003	4.5	CLEAR	YELLOW	6.5	1.025	NEG	TR	NEG	30	15	1
0	3	1005	6	SLHAZY	YELLOW	6.5	1.02	NEG	NEG	NEG	NEG	NEG	1
1	3	2001	2.5	CLEAR	YELLOW	6.5	1.025	NEG	NEG	NEG	30	TR	1
1	3	2003	5.5	SLHAZY	YELLOW	5.5	1.025	NEG	NEG	NEG	TR	TR	0.2
1	3	2005	8	CLEAR	YELLOW	6	1.02	NEG	SM	NEG	TR	NEG	0.2
3	3	3001	6.5	CLEAR	YELLOW	5.5	1.025	NEG	NEG	NEG	NEG	NEG	0.2
3	3	3003	8	SLHAZY	YELLOW	6.5	1.025	NEG	SM	NEG	TR	NEG	0.2
3	3	3005	6.5	CLEAR	YELLOW	6.5	1.025	NEG	NEG	NEG	30	NEG	1
10	3	4001	19.5	CLEAR	YELLOW	5	1.025	NEG	TR	NEG	NEG	NEG	0.2
10	3	4003	8	CLEAR	YELLOW	5	NA	NEG	TR	NEG	100	NEG	0.2
10	3	4005	16.5	CLEAR	YELLOW	5.5	1.02	NEG	TR	NEG	TR	NEG	0.2
0	6	1003	7	SLHAZY	YELLOW	5.5	1.025	NEG	TR	NEG	NEG	15	0.2
0	6	1001	5	CLEAR	YELLOW	5.5	NA	NEG	MOD	NEG	30	15	1
0	6	1005	7.5	CLEAR	YELLOW	6	1.025	NEG	NEG	NEG	NEG	TR	0.2
1	6	2001	5	CLEAR	YELLOW	6	1.025	SM	NEG	NEG	30	TR	1
1	6	2003	4	CLEAR	YELLOW	6	NA	NEG	NEG	NEG	100	15	1
1	6	2005	3.5	CLEAR	YELLOW	6.5	1.02	NEG	SM	NEG	30	15	1
3	6	3001	7.5	CLEAR	YELLOW	5.5	1.025	NEG	NEG	NEG	TR	TR	0.2
3	6	3003	7.5	CLEAR	YELLOW	6	1.025	NEG	NEG	NEG	TR	NEG	0.2
3	6	3005	9.5	CLEAR	YELLOW	6.5	1.025	NEG	MOD	NEG	TR	NEG	0.2
10	6	4001	7.5	CLEAR	YELLOW	5.5	1.025	NEG	MOD	250	100	15	0.2
10	6	4003	15	SLHAZY	YELLOW	5.5	1.025	NEG	SM	NEG	100	NEG	0.2
10	6	4005	19	CLEAR	YELLOW	5.5	1.02	NEG	SM	NEG	TR	NEG	0.2

## Sheet: Table S3_clinical chemistry
Dosage (mg/kg)	Day	Animal Number	Na mmol/L	K mmol/L	Cl mmol/L	CO2 mmol/L	Ca mg/dL	Phos mg/dL	Glu mg/dL	Trig mg/dL	Chol mg/dL	Urea mg/dL	Crea mg/dL	TP g/dL	ALT-A U/L	AST-A U/L	AlkP U/L	TBil mg/dL	GGT U/L
0	8	1001	143	8.2	103	23	11.5	12.5	146	50	64	12	0.5	6.2	29	78	243	< .2	< 4
0	8	1003	144	7.2	102	23	11.7	11.6	118	36	79	12	0.5	6.4	29	83	193	< .2	< 4
0	8	1005	145	7.1	107	21	11	11.1	112	18	64	16	0.5	6.1	33	96	316	< .2	< 4
1	8	2001a	NA	NA	NA	NA	NA	NA	NA	NA	NA	NA	NA	NA	NA	NA	NA	NA	NA
1	8	2003	144	9	107	21	12.2	12.2	146	14	71	14	0.4	6.5	61	115	312	< .2	< 4
1	8	2005	144	7.1	105	24	11.6	10.3	174	20	78	13	0.5	6.6	56	111	491	< .2	< 4
3	8	3001	144	7.3	105	20	11.4	9.6	143	50	89	17	0.5	6.5	109	144	402	< .2	< 4
3	8	3003	146	6.4	106	23	11.2	10.4	153	23	83	20	0.5	6.4	126	149	439	< .2	< 4
3	8	3005	143	4.5	106	22	10.5	8.6	127	28	60	17	0.4	5.9	90	122	237	< .2	< 4
10	8	4001	150	5.2	106	22	9.3	6.3	82	32	100	24	0.5	4.6	403	533	198	0.3	< 4
10	8	4003b	NA	NA	NA	NA	NA	NA	NA	NA	NA	NA	NA	NA	NA	NA	NA	NA	NA
10	8	4005	147	6.4	111	22	8.9	7.1	91	44	89	27	0.5	3.7	196	328	209	< .2	< 4
a. Missed sample collection
b. Animal found dead on Day 8 after receiving 7 doses

## Sheet: Table S4_hematology
Dosage (mg/kg)	Day	Animal Number	WBC x1E9/L	LYM x1E9/L	RBC x1E6/uL	HcT %	RET# x1E9/L	PLT x1E3/uL
0	8	1001	10.14	8.43	7.51	47.1	0.35	1559
0	8	1003	14.02	11.55	7.82	47.8	0.416	1481
0	8	1005	8.04	6.78	7.61	47.1	0.249	1475
1	8	2001	14.38	12.09	8.15	48.3	0.274	1244
1	8	2003	13.69	12.1	8.09	51.3	0.453	1208
1	8	2005	8.31	6.6	8.28	51.1	0.261	1639
3	8	3001	17.42	14.95	8.47	53.1	0.26	1166
3	8	3003	7.07	5.57	8.61	52.2	0.217	1279
3	8	3005	12.56	10.87	7.53	44.4	0.236	1348
10	8	4001	8.78	5.42	8.18	52.4	0.053	245
10	8	4003a	NA	NA	NA	NA	NA	NA
10	8	4005	11.35	6.99	9.78	59.8	0.068	455
a. Animal found dead on Day 8 after receiving 7 doses

## Sheet: Table S5_histopathology
Dosage (mg/kg)	Day	Animal Number	Liver	Spleen	Thymus	Kidney	Heart	Stomach	Pancreas	Duodenum	Jejunum	Ileum	Cecum	Colon	Lung	Sternum (bone marrow)
0	8	1001	NSL	NSL	NSL	NSL	NSL	NSL	NSL	NSL	NSL	NSL	NSL	NSL	NSL	NSL
0	8	1003	NSL	NSL	NSL	NSL	NSL	NSL	NSL	NSL	NSL	NSL	NSL	NSL	NSL	NSL
0	8	1005	NSL	NSL	NSL	NSL	NSL	NSL	NSL	NSL	NSL	NSL	NSL	NSL	NSL	NSL
1	8	2001	NA	NSL	NSL	NSL	NA	NSL	NA	NA	NA	NA	NA	NA	NA	NA
1	8	2003	NA	NSL	NSL	NSL	NA	NSL	NA	NA	NA	NA	NA	NA	NA	NA
1	8	2005	NA	NSL	NSL	NSL	NA	NSL	NA	NA	NA	NA	NA	NA	NA	NA
3	8	3001	NSL	NSL	Increased apoptosis, cortex 1M	NSL	NSL	NSL	NSL	NSL	NSL	NSL	NSL	NSL	NSL	NSL
3	8	3003	NSL	NSL	Increased apoptosis, cortex 1F	NSL	NSL	NSL	NSL	NSL	NSL	NSL	NSL	NSL	NSL	NSL
3	8	3005	NSL	(emh) atrophy, red pulp 1D	NSL	NSL	NSL	NSL	NSL	NSL	NSL	NSL	NSL	NSL	NSL	NSL
10	8	4001	Apoptosis, centrilobular 2M	(emh) atrophy, red pulp 2D	Increased apoptosis, cortex 4D	NSL	NSL	Cellular infiltration, neutrophilic, squamous mucosa 2M	Reactive fibrosis, mesothelium 1M Reactive fibrosis, peripancreatic fat 1M Vacuolar degeneration, islet 2M	Increased apoptosis, crypts 2M	Cellular infiltration, neutrophilic, crypts 2M Enterocyte hyperplasia, crypts 1M Increased apoptosis, crypts 2M	Enterocyte hyperplasia, crypts 2M Increased apoptosis, crypts 2M	NSL	NSL	hemorrhage, perivascular 2F	Decreased cellularity 4D
10	8	4003a	NSL	autolysis	Increased apoptosis, cortex 3M	autolysis	NSL	Autolysis	autolysis	autolysis	autolysis	autolysis	autolysis	NSL	autolysis	missing
10	8	4005	NSL	(emh) atrophy, red pulp 1D Atrophy, white pulp/PALS 2D	Increased apoptosis, cortex 3D	NSL	NSL	Cellular infiltration, neutrophilic, squamous mucosa 3M Mineralization, glandular mucosa 2M Erosion, epithelium, squamous mucosa 3D	Increased apoptosis, acinar cell 2M	Cellular infiltrate, eosinophilic, lamina propria 2M Enterocyte hyperplasia, crypts 2M Single cell necrosis, epithelium, crypts 1M	Enterocyte hyperplasia, crypts 1M	Cellular infiltration, neutrophilic, lamina propria 2M Enterocyte hyperplasia, crypts 2M	Single cell necrosis, glands 1M	NSL	NSL	Decreased cellularity 3D
a. Animal found dead on Day 8 after receiving 7 doses
NSL: no significant lesions
NA: not examined
D: difused; M: multifocal
